# Supplementary material for: Genome Regions Associated with Functional Performance of Soybean Stem Fibers in Polypropylene Thermoplastic Composites
Source: PLoS One. 2015 Jul 13;10(7):e0130371. doi: 10.1371/journal.pone.0130371 (PMC4500502; doi:10.1371/journal.pone.0130371)
Supplement: S1 Table — (XLSX) [file pone.0130371.s002.xlsx]

## Sheet: Sheet1
S1 Table. Correlations among agronomic, fiber compositional and composite performance traits.
	DM08H	DM08R	DM08W	DM09H	DM09R	DM09W	PH08H	PH08R	PH08W	PH09H	PH09R	PH09W	LG08H	LG08R	LG08W	LG09H	LG09R	LG09W	HL08H	HL08R	HL08W	HL09H	HL09R	HL09W	C08H	C08R	C08W	C09H	C09R	C09W	HC08H	HC08R	HC08W	HC09H	HC09R	HC09W	L08H	L08R	L08W	L09H	L09R	L09W	FPH08H	FPH08R	FPH08W	FPH09H	FPH09R	FPH09W	Ind8H
DM08R	0.71608
	<.0001
DM08W	0.42731	0.47788
	0.002	0.0004
DM09H	0.73671	0.7402	0.50206
	<.0001	<.0001	0.0002
DM09R	0.64139	0.83352	0.65419	0.77785
	<.0001	<.0001	<.0001	<.0001
DM09W	0.38005	0.32822	0.3922	0.34056	0.4424
	0.0065	0.02	0.0048	0.0155	0.0013
PH08H	0.60717	0.5435	0.27585	0.63511	0.56402	0.33914
	<.0001	<.0001	0.0525	<.0001	<.0001	0.016
PH08R	0.32567	0.42605	0.35012	0.36868	0.45934	0.21115	0.44085
	0.021	0.002	0.0127	0.0084	0.0008	0.141	0.0014
PH08W	0.54181	0.49135	0.58616	0.64166	0.66454	0.33458	0.69859	0.53389
	<.0001	0.0003	<.0001	<.0001	<.0001	0.0176	<.0001	<.0001
PH09H	0.50034	0.42562	0.47147	0.80384	0.52478	0.32458	0.58758	0.35872	0.6509
	0.0002	0.0021	0.0005	<.0001	<.0001	0.0215	<.0001	0.0105	<.0001
PH09R	0.41384	0.58926	0.4511	0.50506	0.68289	0.35634	0.35903	0.43261	0.44493	0.47216
	0.0028	<.0001	0.001	0.0002	<.0001	0.0111	0.0105	0.0017	0.0012	0.0005
PH09W	0.52144	0.66357	0.65465	0.64515	0.79117	0.3863	0.59522	0.6072	0.72647	0.55966	0.6423
	0.0001	<.0001	<.0001	<.0001	<.0001	0.0056	<.0001	<.0001	<.0001	<.0001	<.0001
LG08H	0.62136	0.54747	0.34063	0.46991	0.57324	0.25053	0.61447	0.4509	0.48849	0.23205	0.34705	0.53829
	<.0001	<.0001	0.0155	0.0006	<.0001	0.0793	<.0001	0.001	0.0003	0.1049	0.0135	<.0001
LG08R	0.41091	0.5219	0.34061	0.48525	0.58509	-0.00128	0.4781	0.49285	0.44688	0.24406	0.34673	0.54421	0.67381
	0.003	0.0001	0.0155	0.0004	<.0001	0.993	0.0004	0.0003	0.0011	0.0876	0.0136	<.0001	<.0001
LG08W	0.36379	0.44651	0.43781	0.40643	0.49772	0.10031	0.44321	0.48967	0.49436	0.12639	0.14669	0.47312	0.76787	0.74407
	0.0094	0.0012	0.0015	0.0034	0.0002	0.4883	0.0013	0.0003	0.0003	0.3818	0.3094	0.0005	<.0001	<.0001
LG09H	0.28489	0.36346	0.26166	0.57098	0.39352	0.04433	0.35675	0.31883	0.41345	0.41562	0.12794	0.32358	0.49219	0.6247	0.67444
	0.0449	0.0095	0.0664	<.0001	0.0047	0.7598	0.011	0.024	0.0028	0.0027	0.3759	0.0219	0.0003	<.0001	<.0001
LG09R	0.32492	0.38504	0.25822	0.42268	0.45967	0.05183	0.34069	0.49245	0.32275	0.27381	0.5021	0.47998	0.51765	0.71444	0.59864	0.64221
	0.0213	0.0058	0.0702	0.0022	0.0008	0.7208	0.0155	0.0003	0.0223	0.0543	0.0002	0.0004	0.0001	<.0001	<.0001	<.0001
LG09W	0.41816	0.50269	0.38658	0.52928	0.60089	0.2976	0.5406	0.53695	0.52159	0.2968	0.34835	0.64813	0.69447	0.69784	0.78639	0.62945	0.60429
	0.0025	0.0002	0.0056	<.0001	<.0001	0.0358	<.0001	<.0001	0.0001	0.0363	0.0132	<.0001	<.0001	<.0001	<.0001	<.0001	<.0001
HL08H	-0.46746	-0.38441	-0.28177	-0.25598	-0.42096	-0.15927	-0.28457	-0.32769	-0.2736	0.01524	-0.23254	-0.37674	-0.92463	-0.59215	-0.72465	-0.40585	-0.45823	-0.59159
	0.0006	0.0058	0.0474	0.0728	0.0023	0.2692	0.0452	0.0202	0.0545	0.9164	0.1041	0.007	<.0001	<.0001	<.0001	0.0035	0.0008	<.0001
HL08R	-0.33545	-0.45781	-0.3248	-0.40191	-0.51215	0.04342	-0.35835	-0.21735	-0.31647	-0.16538	-0.27874	-0.42794	-0.58993	-0.9229	-0.64511	-0.55496	-0.64497	-0.56211	0.55117
	0.0172	0.0008	0.0214	0.0038	0.0001	0.7646	0.0106	0.1295	0.0251	0.2511	0.05	0.0019	<.0001	<.0001	<.0001	<.0001	<.0001	<.0001	<.0001
HL08W	-0.2392	-0.40477	-0.34064	-0.28013	-0.40438	0.00064	-0.29569	-0.39088	-0.29075	0.02862	-0.0571	-0.33982	-0.71691	-0.69502	-0.9598	-0.64735	-0.56021	-0.71535	0.72183	0.6265
	0.0943	0.0035	0.0155	0.0488	0.0036	0.9965	0.0371	0.005	0.0405	0.8436	0.6937	0.0158	<.0001	<.0001	<.0001	<.0001	<.0001	<.0001	<.0001	<.0001
HL09H	-0.16126	-0.24981	-0.17568	-0.39032	-0.28408	0.03448	-0.21507	-0.21701	-0.28252	-0.19128	-0.03853	-0.1969	-0.47434	-0.6081	-0.68775	-0.96072	-0.62296	-0.60267	0.45114	0.57127	0.69631
	0.2632	0.0802	0.2223	0.0051	0.0456	0.8121	0.1336	0.1301	0.0468	0.1833	0.7905	0.1705	0.0005	<.0001	<.0001	<.0001	<.0001	<.0001	0.001	<.0001	<.0001
HL09R	-0.30685	-0.28738	-0.18439	-0.34633	-0.29754	-0.10171	-0.2562	-0.33975	-0.18916	-0.17668	-0.20656	-0.30739	-0.41897	-0.58012	-0.56561	-0.66418	-0.88258	-0.49231	0.37695	0.52706	0.55026	0.65769
	0.0302	0.043	0.1999	0.0137	0.0359	0.4822	0.0725	0.0158	0.1883	0.2197	0.1501	0.0299	0.0025	<.0001	<.0001	<.0001	<.0001	0.0003	0.007	<.0001	<.0001	<.0001
HL09W	-0.23262	-0.28874	-0.1088	-0.32464	-0.34752	-0.16888	-0.3364	-0.33429	-0.28622	-0.09016	-0.11949	-0.30604	-0.52493	-0.55993	-0.65907	-0.58115	-0.46222	-0.87517	0.47413	0.46801	0.64807	0.60768	0.40039
	0.104	0.042	0.452	0.0214	0.0134	0.241	0.0169	0.0177	0.0439	0.5335	0.4085	0.0307	<.0001	<.0001	<.0001	<.0001	0.0007	<.0001	0.0005	0.0006	<.0001	<.0001	0.004
C08H	0.08491	0.23046	-0.10201	0.21965	0.24379	0.14434	0.26193	0.22625	0.17276	0.14605	0.15519	0.14267	0.03763	-0.04842	0.03224	0.09224	0.09712	0.20652	0.08803	0.12695	0.00038	-0.03105	-0.05105	-0.22496
	0.5577	0.1074	0.4808	0.1254	0.088	0.3173	0.0661	0.1141	0.2302	0.3115	0.2819	0.323	0.7953	0.7385	0.8241	0.524	0.5022	0.1502	0.5432	0.3796	0.9979	0.8305	0.7248	0.1163
C08R	0.29372	0.37709	0.472	0.27792	0.4117	0.24014	0.31858	0.4502	0.52433	0.2223	0.28768	0.50561	0.29834	0.17022	0.28394	0.02106	0.02454	0.23402	-0.24305	-0.02834	-0.17294	0.05343	0.06248	0.0501	-0.02284
	0.0384	0.0069	0.0005	0.0507	0.003	0.093	0.0241	0.001	<.0001	0.1207	0.0428	0.0002	0.0353	0.2373	0.0457	0.8846	0.8657	0.1019	0.089	0.8451	0.2297	0.7125	0.6664	0.7297	0.8749
C08W	0.04313	0.06603	-0.08681	-0.01479	0.03893	0.04607	0.31096	0.15958	0.29937	0.12559	-0.01278	0.00795	0.02476	-0.02211	-0.01651	0.02811	-0.05111	-0.0694	0.09532	0.06967	0.06741	0.03936	0.06925	0.0493	0.23556	0.11659
	0.7662	0.6487	0.5489	0.9188	0.7884	0.7507	0.0279	0.2683	0.0347	0.3848	0.9298	0.9563	0.8645	0.8789	0.9094	0.8463	0.7245	0.632	0.5103	0.6307	0.6418	0.7861	0.6327	0.7338	0.0996	0.4201
C09H	0.11171	0.16703	0.28292	0.28854	0.24802	0.23783	0.2679	0.16108	0.46487	0.44011	0.07834	0.30294	-0.05299	-0.1103	-0.02192	0.02753	-0.16097	0.04367	0.19095	0.15312	0.14742	0.09681	0.19542	0.05901	0.32017	0.24873	0.37308
	0.4399	0.2463	0.0465	0.0421	0.0824	0.0963	0.06	0.2638	0.0007	0.0014	0.5887	0.0325	0.7148	0.4457	0.8799	0.8495	0.2641	0.7633	0.1841	0.2884	0.3069	0.5036	0.1738	0.684	0.0234	0.0815	0.0076
C09R	0.30812	0.54519	0.34132	0.42101	0.56399	0.12041	0.34593	0.27306	0.4244	0.34189	0.44831	0.39094	0.20197	0.3259	0.14188	0.08287	0.12406	0.1554	-0.08921	-0.29128	-0.09294	0.02204	-0.01378	0.03729	0.18959	0.46117	0.24088	0.2899
	0.0295	<.0001	0.0153	0.0023	<.0001	0.4049	0.0139	0.055	0.0021	0.0151	0.0011	0.005	0.1596	0.0209	0.3257	0.5672	0.3907	0.2812	0.5378	0.0401	0.5209	0.8792	0.9243	0.7971	0.1873	0.0007	0.092	0.0411
C09W	-0.07514	-0.09345	0.06396	0.08551	0.00144	0.03392	-0.0555	0.18271	0.05943	0.1885	-0.09704	-0.02994	-0.17715	-0.22513	-0.08841	-0.09302	-0.16531	-0.23427	0.19278	0.37041	0.12444	0.16107	0.06507	0.35208	0.15227	0.15243	0.07093	0.22721	0.00067
	0.604	0.5186	0.659	0.5549	0.9921	0.8151	0.7019	0.2041	0.6818	0.1899	0.5026	0.8365	0.2184	0.116	0.5415	0.5205	0.2513	0.1015	0.1798	0.0081	0.3892	0.2638	0.6535	0.0122	0.2911	0.2906	0.6245	0.1126	0.9963
HC08H	-0.08432	0.01563	0.18409	-0.04842	0.16402	0.10495	0.19865	0.11934	0.16278	-0.07079	0.03267	0.29627	0.17448	0.2597	0.18254	-0.02695	-0.0191	0.22671	-0.12973	-0.25436	-0.14534	0.01189	0.08122	-0.16618	-0.05922	0.23534	0.13317	0.16507	0.0377	-0.11657
	0.5604	0.9142	0.2006	0.7385	0.255	0.4682	0.1667	0.4091	0.2587	0.6252	0.8218	0.0367	0.2255	0.0686	0.2045	0.8526	0.8953	0.1134	0.3692	0.0747	0.3139	0.9347	0.575	0.2488	0.6829	0.0999	0.3565	0.252	0.7949	0.4202
HC08R	-0.18553	-0.08871	0.0469	-0.0139	0.03934	0.1091	0.03475	-0.039	0.08434	0.07432	-0.1093	-0.02026	-0.07829	0.00636	-0.02275	0.06375	-0.07615	0.08118	0.1143	-0.01179	0.05642	-0.03662	0.0303	-0.05336	0.14358	-0.02695	-0.0031	0.13822	0.10965	0.13769	0.13282
	0.1971	0.5401	0.7464	0.9237	0.7862	0.4507	0.8107	0.788	0.5603	0.608	0.4499	0.8889	0.5889	0.9651	0.8754	0.6601	0.5992	0.5752	0.4293	0.9352	0.6972	0.8007	0.8345	0.7128	0.3199	0.8526	0.983	0.3385	0.4484	0.3403	0.3578
HC08W	0.06867	0.10284	-0.15099	0.11258	0.06504	0.176	0.15292	-0.05224	0.11079	0.1622	-0.03769	-0.05074	-0.03381	-0.16724	-0.16769	-0.08037	-0.14509	-0.14183	0.08816	0.169	0.21357	0.18593	0.08981	0.14093	0.15933	0.03466	0.38682	0.2638	0.14649	0.05787	-0.10561	0.4105
	0.6356	0.4773	0.2953	0.4363	0.6536	0.2215	0.289	0.7186	0.4437	0.2604	0.795	0.7264	0.8157	0.2457	0.2444	0.579	0.3148	0.3259	0.5426	0.2407	0.1364	0.1961	0.5351	0.329	0.2691	0.8112	0.0055	0.0642	0.31	0.6897	0.4654	0.0031
HC09H	-0.31312	-0.28546	-0.35434	-0.38126	-0.32033	-0.28447	-0.1766	-0.09218	-0.1617	-0.34571	-0.40204	-0.20819	-0.22516	-0.12583	-0.08815	-0.22723	-0.24392	-0.12437	0.17199	0.13964	0.07863	0.16419	0.27652	0.06813	0.00797	-0.20652	0.21882	0.11667	-0.20949	-0.09826	0.06213	0.11076	0.1696
	0.0268	0.0445	0.0116	0.0063	0.0233	0.0453	0.2199	0.5243	0.2619	0.0139	0.0038	0.1468	0.1159	0.3839	0.5427	0.1125	0.0878	0.3895	0.2324	0.3334	0.5873	0.2546	0.0519	0.6383	0.9562	0.1502	0.1268	0.4198	0.1443	0.4972	0.6682	0.4438	0.239
HC09R	-0.19645	-0.00685	0.13848	-0.02775	0.03681	-0.0519	0.05656	0.01113	0.10467	0.08297	-0.05083	0.19416	-0.19293	0.05839	-0.04742	0.03287	-0.05516	-0.01836	0.22909	-0.05487	0.03934	0.02824	0.07948	0.07329	0.00331	0.03703	0.09855	0.21292	0.27891	-0.07996	0.25078	0.03175	-0.0725	0.2374
	0.1715	0.9623	0.3375	0.8483	0.7997	0.7204	0.6964	0.9389	0.4694	0.5668	0.7259	0.1767	0.1795	0.6871	0.7436	0.8207	0.7036	0.8993	0.1095	0.7051	0.7862	0.8456	0.5832	0.613	0.9818	0.7985	0.4959	0.1377	0.0498	0.581	0.079	0.8268	0.6168	0.0969
HC09W	-0.47173	-0.41911	-0.18942	-0.45706	-0.46034	-0.19374	-0.21981	-0.06834	-0.33545	-0.35735	-0.4325	-0.28148	-0.08405	-0.13347	-0.0279	-0.15776	-0.23893	-0.20121	-0.00894	0.13461	-0.05322	0.0768	0.13418	0.13291	-0.09015	0.01794	-0.13451	-0.15476	-0.16546	0.16665	0.17968	0.04258	-0.17014	0.02805	0.13578
	0.0005	0.0025	0.1877	0.0008	0.0008	0.1776	0.1251	0.6372	0.0172	0.0108	0.0017	0.0477	0.5617	0.3555	0.8475	0.2739	0.0947	0.1612	0.9509	0.3513	0.7136	0.596	0.3529	0.3575	0.5336	0.9016	0.3517	0.2832	0.2508	0.2474	0.2118	0.7691	0.2375	0.8467	0.3471
L08H	0.06999	0.16168	0.06781	0.11671	0.05792	0.08652	0.16316	-0.12101	0.16665	0.05108	0.09697	0.13171	-0.08381	-0.13964	-0.13332	-0.2199	-0.21689	-0.12787	0.15166	0.13356	0.1915	0.27932	0.26013	0.25431	-0.06353	0.329	0.21938	0.22597	0.09701	0.09748	0.17046	-0.01698	0.07838	-0.03388	-0.02248	-0.20705
	0.6291	0.262	0.6399	0.4196	0.6895	0.5502	0.2576	0.4025	0.2474	0.7246	0.5029	0.3619	0.5628	0.3335	0.356	0.1249	0.1303	0.3762	0.2931	0.3551	0.1828	0.0495	0.0681	0.0747	0.6611	0.0197	0.1258	0.1146	0.5027	0.5006	0.2366	0.9068	0.5885	0.8153	0.8769	0.1491
L08R	0.26994	0.20414	0.04506	0.24644	0.24047	0.45539	0.36536	0.03756	0.26542	0.29167	0.0403	0.10713	0.12198	-0.07406	-0.048	0.0296	-0.10261	-0.03074	-0.01014	0.07319	0.15216	0.07814	0.00451	0.08544	0.29452	0.09254	0.43734	0.36462	0.23608	0.09878	-0.06911	0.22669	0.63081	-0.04121	-0.09125	-0.14173	0.11578
	0.058	0.155	0.756	0.0845	0.0925	0.0009	0.0091	0.7957	0.0625	0.0399	0.7811	0.459	0.3987	0.6092	0.7406	0.8383	0.4783	0.8322	0.9443	0.6135	0.2915	0.5896	0.9752	0.5552	0.0379	0.5227	0.0015	0.0092	0.0988	0.4949	0.6334	0.1134	<.0001	0.7763	0.5286	0.3262	0.4233
L08W	0.43428	0.38878	0.188	0.43727	0.35201	0.30513	0.52416	0.28037	0.53568	0.40395	0.133	0.3975	0.35019	0.27662	0.27583	0.34585	0.19841	0.31806	-0.1912	-0.21595	-0.17077	-0.23456	-0.26201	-0.22074	0.04889	0.04085	0.38469	0.21586	0.20218	-0.00533	0.06568	0.11558	0.36505	-0.04133	0.10122	-0.33	0.0475	0.41895
	0.0016	0.0053	0.1911	0.0015	0.0122	0.0312	<.0001	0.0486	<.0001	0.0036	0.3572	0.0043	0.0127	0.0518	0.0525	0.0139	0.1672	0.0244	0.1835	0.132	0.2357	0.1011	0.0661	0.1235	0.736	0.7782	0.0058	0.1322	0.1591	0.9707	0.6504	0.4241	0.0091	0.7757	0.4843	0.0193	0.7433	0.0025
L09H	0.12264	0.09347	0.11006	0.21216	0.16221	0.07547	0.28475	-0.07743	0.14324	0.20846	0.06164	0.10188	0.17446	0.04632	0.12624	0.07986	0.09493	0.14514	-0.07976	-0.07755	-0.1225	-0.04895	-0.06013	0.03514	0.05689	0.09551	0.02433	0.08161	0.15091	0.11162	0.04861	0.26861	0.15393	-0.06463	-0.20755	-0.05142	0.11645	0.06878	0.16936
	0.3962	0.5185	0.4467	0.1391	0.2604	0.6025	0.045	0.593	0.321	0.1463	0.6706	0.4814	0.2256	0.7494	0.3824	0.5814	0.512	0.3146	0.5819	0.5924	0.3967	0.7357	0.6783	0.8086	0.6947	0.5094	0.8668	0.5731	0.2955	0.4403	0.7374	0.0593	0.2858	0.6557	0.1481	0.7229	0.4206	0.6351	0.2397
L09R	0.21388	0.29448	0.2327	0.34512	0.3867	0.22905	0.40134	0.17955	0.28946	0.34454	0.40359	0.37861	0.12485	0.0846	0.07377	0.06284	0.17842	0.0418	0.03507	-0.0694	0.00728	0.04491	-0.0949	0.20193	0.16675	0.22327	0.14001	0.14165	0.19816	0.30145	0.14809	-0.11177	-0.11182	-0.30206	0.13448	-0.09143	0.30838	0.12703	-0.04483	0.15589
	0.1358	0.0379	0.1039	0.0141	0.0055	0.1096	0.0039	0.2121	0.0415	0.0143	0.0037	0.0067	0.3877	0.5591	0.6106	0.6646	0.2151	0.7732	0.8089	0.632	0.96	0.7568	0.5121	0.1596	0.2471	0.1191	0.3322	0.3265	0.1677	0.0334	0.3047	0.4397	0.4394	0.033	0.3518	0.5277	0.0293	0.3794	0.7572	0.2797
L09W	0.01266	-0.01793	0.36964	0.10535	-0.02339	-0.12889	0.10463	0.05132	0.08251	0.20653	0.03913	0.1358	-0.00084	-0.02879	0.03002	0.03961	0.06359	-0.02003	0.06183	-0.01422	-0.02598	0.02	0.02939	0.14418	-0.27391	0.1204	-0.09773	0.13933	-0.07828	-0.03381	0.11289	0.062	-0.14452	-0.12076	0.10467	0.12473	0.19814	-0.20841	-0.15454	0.11052	0.20747
	0.9305	0.9016	0.0082	0.4665	0.8719	0.3723	0.4696	0.7234	0.5689	0.1502	0.7873	0.3471	0.9954	0.8427	0.8361	0.7848	0.6609	0.8902	0.6697	0.9219	0.8578	0.8903	0.8395	0.3178	0.0542	0.4049	0.4995	0.3345	0.589	0.8157	0.435	0.6688	0.3167	0.4035	0.4694	0.3881	0.1678	0.1464	0.2839	0.4448	0.1483
FPH08H	0.08491	0.1321	-0.19793	0.06243	-0.00341	0.05175	0.06333	-0.03354	0.04687	-0.03258	0.03531	-0.11779	0.0079	0.09659	0.04805	0.1695	0.0727	-0.03834	0.02921	0.02728	-0.03079	-0.17831	-0.14929	-0.01085	0.07885	-0.00499	0.16981	0.0718	0.16966	0.13124	-0.08736	0.16497	0.07026	0.09072	0.06008	-0.08198	0.05436	0.16481	0.23646	0.0109	-0.08846	-0.30109
	0.5577	0.3605	0.1682	0.6667	0.9812	0.7211	0.6622	0.8171	0.7465	0.8223	0.8077	0.4152	0.9566	0.5046	0.7404	0.2393	0.6158	0.7915	0.8404	0.8508	0.8319	0.2154	0.3008	0.9404	0.5862	0.9725	0.2384	0.6203	0.2388	0.3636	0.5463	0.2523	0.6278	0.531	0.6785	0.5714	0.7077	0.2527	0.0983	0.9401	0.5413	0.0336
FPH08R	0.05107	0.03406	0.10724	0.09978	0.04607	-0.08074	0.14101	-0.08485	0.27678	0.10406	-0.07487	0.02581	0.08392	0.15061	0.10968	0.30668	0.10048	0.09311	-0.0129	-0.18867	-0.10101	-0.31037	-0.17163	-0.16724	-0.00855	-0.17277	-0.01551	0.10816	0.08786	-0.24573	-0.07366	0.09291	-0.0117	-0.16067	0.22443	0.04601	-0.0529	-0.06377	0.20847	-0.03607	-0.03424	0.10959	0.03818
	0.7247	0.8143	0.4585	0.4906	0.7507	0.5773	0.3287	0.558	0.0517	0.4721	0.6053	0.8588	0.5623	0.2965	0.4483	0.0303	0.4875	0.5201	0.9292	0.1895	0.4852	0.0283	0.2334	0.2457	0.953	0.2302	0.9149	0.4547	0.544	0.0854	0.6112	0.521	0.9358	0.265	0.1171	0.751	0.7152	0.6599	0.1463	0.8036	0.8134	0.4487	0.7924
FPH08W	0.32655	0.17863	-0.04784	0.15611	0.14693	0.15594	0.12206	-0.09607	-0.00975	0.04914	0.07663	0.11427	0.13211	0.08592	-0.03314	-0.10511	0.02447	0.09519	-0.11588	-0.10408	0.05894	0.10751	-0.06622	-0.07008	0.05405	-0.06621	-0.09221	0.11561	0.14336	-0.18095	-0.18034	-0.26225	0.08406	0.27628	0.09003	-0.25644	-0.01782	0.15198	0.05494	-0.12167	-0.21729	-0.30232	-0.03717	-0.07096
	0.0206	0.2145	0.7414	0.279	0.3086	0.2795	0.3984	0.5069	0.9464	0.7347	0.5969	0.4294	0.3604	0.553	0.8193	0.4676	0.8661	0.5108	0.4229	0.472	0.6843	0.4574	0.6477	0.6287	0.7093	0.6478	0.5242	0.424	0.3206	0.2085	0.2101	0.0658	0.5617	0.0521	0.5341	0.0722	0.9023	0.2921	0.7047	0.4	0.1296	0.0329	0.7977	0.6244
FPH09H	0.01598	0.08057	-0.03157	0.034	0.15242	0.23251	-0.02878	-0.22538	-0.12059	-0.1404	-0.1358	-0.09074	0.02198	0.01075	-0.01334	-0.06662	-0.17183	-0.02018	-0.02445	-0.07021	-0.04918	0.03712	0.05143	-0.01532	-0.06147	-0.13552	-0.20165	-0.1264	0.091	0.25897	0.0584	0.27562	-0.09884	-0.12155	-0.05777	-0.03199	0.04461	-0.09206	0.03414	0.14303	0.08697	-0.16889	0.09071	0.02002	0.01575
	0.9123	0.5781	0.8277	0.8147	0.2906	0.1042	0.8427	0.1156	0.4042	0.3308	0.347	0.5309	0.8796	0.9409	0.9267	0.6458	0.2328	0.8894	0.8662	0.628	0.7345	0.798	0.7228	0.9159	0.6715	0.348	0.1602	0.3817	0.5297	0.0694	0.687	0.0527	0.4947	0.4004	0.6903	0.8255	0.7584	0.5249	0.8139	0.3217	0.5481	0.241	0.531	0.8902	0.9135
FPH09R	0.19624	0.23185	0.0584	0.13486	0.13242	0.05437	0.23165	0.14426	0.19845	0.02801	-0.04607	0.15562	0.31433	0.18022	0.25121	0.2817	-0.01853	0.22844	-0.26786	-0.08193	-0.22535	-0.26034	-0.05661	-0.21746	-0.02569	0.21592	0.09782	0.17592	0.03731	-0.2097	0.08818	-0.22966	0.05321	0.09245	0.22336	0.11699	-0.08812	0.11112	0.17192	-0.17473	0.06464	-0.06958	0.13854	0.24827	0.15689	-0.22247
	0.172	0.1052	0.687	0.3504	0.3593	0.7077	0.1055	0.3175	0.1671	0.8469	0.7507	0.2805	0.0262	0.2104	0.0784	0.0475	0.8984	0.1106	0.06	0.5717	0.1156	0.0679	0.6962	0.1293	0.8594	0.1321	0.4991	0.2217	0.797	0.1438	0.5426	0.1086	0.7136	0.5231	0.1189	0.4184	0.5428	0.4423	0.2326	0.2249	0.6556	0.6311	0.3373	0.0821	0.2765	0.1205
FPH09W	0.19059	0.14614	0.11601	0.04555	0.12567	-0.00093	-0.03063	0.01737	0.07303	-0.10888	-0.05243	-0.03155	0.08108	0.06663	0.12885	-0.00493	-0.12055	0.10293	-0.11669	-0.02507	-0.14747	-0.03712	0.12975	-0.15126	0.12606	0.16794	-0.14119	-0.10057	0.03071	-0.06416	-0.03996	-0.196	-0.18702	0.03611	0.09826	-0.10914	-5e-05	-0.10022	0.01647	-0.06614	-0.24954	-0.08687	0.03385	0.16352	0.29046	0.03217	0.10709
	0.1849	0.3112	0.4224	0.7535	0.3845	0.9949	0.8327	0.9047	0.6143	0.4516	0.7176	0.8278	0.5756	0.6457	0.3725	0.9729	0.4043	0.4769	0.4197	0.8628	0.3068	0.798	0.3691	0.2944	0.383	0.2437	0.3281	0.4871	0.8323	0.658	0.7829	0.1725	0.1934	0.8034	0.4972	0.4506	0.9997	0.4886	0.9096	0.6482	0.0805	0.5486	0.8155	0.2565	0.0407	0.8245	0.4592
IND08H	0.11485	0.03182	0.03094	0.04833	-0.05707	-0.07051	-0.1332	-0.03743	-0.04793	0.00836	-0.07086	0.00509	-0.08944	0.00496	0.05796	0.0733	0.16835	-0.02122	0.03156	-0.05119	-0.02229	-0.07285	-0.26752	0.0097	-0.05028	-0.02977	-0.03876	-0.0293	-0.20241	0.01964	0.01892	-0.23951	0.0962	0.04519	-0.00072	-0.16305	-0.1443	-0.12999	0.03073	-0.29096	-0.0473	-0.15924	-0.06708	-0.05671	0.07458	-0.17657	-0.03097	-0.13599
	0.4271	0.8263	0.8311	0.7389	0.6938	0.6265	0.3565	0.7963	0.741	0.954	0.6249	0.972	0.5368	0.9727	0.6893	0.6129	0.2425	0.8837	0.8278	0.724	0.8779	0.6151	0.0604	0.9467	0.7288	0.8374	0.7893	0.84	0.1586	0.8923	0.8962	0.0939	0.5063	0.7553	0.996	0.2579	0.3174	0.3683	0.8322	0.0404	0.7443	0.2694	0.6435	0.6957	0.6067	0.22	0.8309	0.3464
IND08W	0.05863	0.12446	0.06121	0.12019	0.03972	-0.19005	0.03373	0.01643	0.0602	0.15145	-0.13691	-0.08209	-0.06033	0.13516	0.15865	0.26306	0.17502	0.00276	0.10717	-0.17836	-0.20354	-0.23085	-0.25282	-0.06786	0.09599	-0.16799	0.23378	0.17674	0.16918	0.22929	-0.11935	0.02939	-0.01758	-0.12078	0.05715	-0.04822	-0.165	-0.05916	0.0814	0.1475	0.12924	-0.00653	0.11904	0.11002	-0.26096	0.03587	-0.05421	-0.31425	0.3043
	0.6859	0.3892	0.6728	0.4058	0.7842	0.1862	0.8161	0.9098	0.6779	0.2937	0.3431	0.5709	0.6773	0.3493	0.2712	0.0649	0.2241	0.9848	0.4588	0.2152	0.1563	0.1068	0.0765	0.6396	0.5072	0.2436	0.1023	0.2195	0.2402	0.1092	0.4091	0.8394	0.9036	0.4034	0.6934	0.7395	0.2522	0.6832	0.5742	0.3067	0.3711	0.9641	0.4103	0.4469	0.0672	0.8047	0.7085	0.0263	0.0317
IND09H	0.21194	0.23484	0.23461	0.35656	0.28769	0.19238	0.31255	0.1398	0.22928	0.32274	0.19525	0.29243	0.03565	0.11816	0.06632	0.08507	0.09977	0.18508	0.11721	-0.11051	0.04054	-0.00788	-0.08178	-0.05607	0.16395	0.15116	-0.09884	0.36328	0.09994	0.09364	0.26841	0.05792	0.06729	-0.13289	0.00012	-0.02281	-0.05066	0.05844	0.09775	0.16539	0.23499	0.09503	-0.13916	-0.11694	0.13212	0.11563	0.04874	-0.12846	0.22301
	0.1395	0.1007	0.101	0.011	0.0428	0.1807	0.0271	0.3329	0.1092	0.0223	0.1742	0.0393	0.8059	0.4138	0.6472	0.5569	0.4906	0.1982	0.4176	0.4449	0.7799	0.9567	0.5724	0.6989	0.2553	0.2947	0.4947	0.0095	0.4899	0.5178	0.0595	0.6895	0.6424	0.3576	0.9993	0.875	0.7268	0.6868	0.4995	0.251	0.1004	0.5115	0.3351	0.4187	0.3604	0.4239	0.7368	0.374	0.1195
IND09W	-0.12515	-0.15066	0.07358	-0.14096	-0.11453	0.12238	0.09576	0.00937	0.07016	0.0531	-0.11611	0.00952	-0.10821	-0.20819	-0.06037	-0.00254	-0.08967	-0.05773	0.14277	0.20252	0.09841	0.04202	0.03635	0.10201	0.12365	0.03602	0.24127	0.27716	-0.07885	0.10742	-0.22708	0.14302	0.04918	-0.03563	0.09403	-0.07622	0.11218	0.33537	0.10642	-0.01494	0.13942	0.04951	-0.01541	-0.04562	-0.14993	-0.09954	0.03837	-0.25326	-0.03846
	0.3865	0.2963	0.6116	0.3288	0.4284	0.3972	0.5083	0.9485	0.6283	0.7142	0.422	0.9477	0.4545	0.1468	0.677	0.986	0.5358	0.6905	0.3226	0.1584	0.4966	0.772	0.8021	0.4809	0.3923	0.8039	0.0914	0.0513	0.5862	0.4578	0.1128	0.3218	0.7345	0.8059	0.516	0.5988	0.438	0.0173	0.462	0.918	0.3342	0.7328	0.9154	0.7531	0.2987	0.4916	0.7914	0.076	0.7909
FS08H	0.17099	0.10921	-0.00271	0.10031	0.09605	0.08034	0.22492	0.22105	0.25745	0.15695	0.25808	0.15039	0.19046	0.12546	0.1284	0.0883	0.3583	0.11828	-0.1418	-0.06438	-0.05394	-0.0547	-0.33516	-0.06681	0.09975	0.19855	0.22256	0.03153	-0.08515	0.02862	0.03838	-0.28098	0.20889	-0.07944	-0.07135	-0.06138	0.01006	-0.00048	0.07641	-0.14576	0.14255	-0.11656	-0.10431	0.03119	0.14605	-0.25731	0.19853	-0.03583	0.50996
	0.2351	0.4503	0.9851	0.4882	0.507	0.5792	0.1163	0.1229	0.0711	0.2764	0.0704	0.2972	0.1852	0.3853	0.3742	0.542	0.0106	0.4133	0.326	0.6569	0.7099	0.7059	0.0173	0.6448	0.4907	0.1669	0.1203	0.8279	0.5566	0.8436	0.7913	0.0481	0.1454	0.5834	0.6225	0.672	0.9447	0.9974	0.5979	0.3125	0.3234	0.4202	0.471	0.8297	0.3115	0.0712	0.1669	0.8049	0.0002
FS08W	-0.02857	-0.01447	-0.03242	-0.02799	-0.10512	-0.16242	0.07395	0.1485	0.13752	0.06173	-0.17477	-0.03379	-0.07089	0.13579	0.10132	0.21041	0.0805	0.06693	0.11864	-0.09264	-0.12037	-0.20373	-0.10282	-0.16344	0.16086	-0.16843	0.30324	0.14277	-0.01287	0.02684	-0.08093	-0.22519	-0.12834	0.03055	0.22061	0.10446	-0.11099	-0.05869	0.20096	-0.23769	-0.10686	0.0821	0.04663	0.26178	-0.07977	-0.32982	0.08687	0.13648	0.05364
	0.8439	0.9205	0.8232	0.847	0.4675	0.2598	0.6098	0.3034	0.3409	0.6702	0.2248	0.8158	0.6247	0.3471	0.4838	0.1425	0.5784	0.6442	0.4119	0.5222	0.4051	0.1559	0.4774	0.2567	0.2644	0.2423	0.0323	0.3226	0.9293	0.8532	0.5763	0.1159	0.3744	0.8332	0.1237	0.4703	0.4429	0.6856	0.1617	0.0965	0.4601	0.5709	0.7478	0.0663	0.5818	0.0193	0.5486	0.3446	0.7114
FS09H	0.07989	0.10803	-0.07828	0.15144	0.13421	-0.04967	0.11156	0.20586	0.09911	0.02775	0.04088	0.16916	0.10572	0.16129	0.13089	0.11026	0.15954	0.26202	-0.09277	-0.09553	-0.08211	-0.09654	-0.0693	-0.26525	0.21825	-0.00771	-0.01479	0.09448	-0.10076	-0.06373	0.23985	-0.16239	0.04767	0.03134	-0.08391	-0.07128	-0.06844	0.00173	0.08049	-0.06782	-0.06306	-0.08054	-0.19978	-0.19057	0.02481	-0.02219	-0.0364	-0.00936	0.25722
	0.5813	0.4552	0.589	0.2938	0.3528	0.732	0.4405	0.1515	0.4935	0.8483	0.778	0.2402	0.465	0.2631	0.3649	0.4459	0.2684	0.066	0.5217	0.5093	0.5708	0.5048	0.6325	0.0627	0.1278	0.9576	0.9188	0.514	0.4863	0.6602	0.0934	0.2599	0.7423	0.829	0.5624	0.6228	0.6368	0.9905	0.5784	0.6398	0.6635	0.5782	0.1642	0.185	0.8642	0.8784	0.8018	0.9485	0.0713
FS09W	-0.01856	-0.0699	0.18942	-0.07818	-0.01981	0.00192	0.04438	0.09513	0.02264	0.07727	-0.10488	0.05265	0.04995	-0.06707	0.07774	0.05411	0.01395	-0.11936	-0.03113	0.06933	-0.0744	-0.0249	-0.13245	0.25118	-0.02694	0.08143	0.06698	0.1757	0	0.21515	-0.26858	0.08521	0.05219	0.02255	0.00802	0.01318	-0.13601	0.2511	0.12151	0.11977	0.05014	0.06858	-0.08212	0.0194	0.12987	-0.02199	0.07895	0.03904	-0.11146
	0.8982	0.6295	0.1877	0.5894	0.8914	0.9895	0.7596	0.5111	0.876	0.5938	0.4686	0.7165	0.7305	0.6435	0.5916	0.709	0.9234	0.409	0.8301	0.6324	0.6076	0.8637	0.3592	0.0785	0.8527	0.574	0.644	0.2223	1	0.1335	0.0593	0.5563	0.7189	0.8765	0.9559	0.9276	0.3463	0.0786	0.4006	0.4074	0.7295	0.6361	0.5707	0.8936	0.3687	0.8795	0.5858	0.7878	0.4409
FM08H	0.19569	0.16775	0.25136	0.14424	0.1862	0.00093	-0.03693	0.07554	0.10029	0.04997	0.1825	0.16317	0.06867	-0.01156	0.07159	-0.06154	0.16884	-0.08087	-0.11822	-0.01145	-0.04275	0.09456	-0.23261	0.17888	-0.07986	0.27787	0.02185	-0.08582	0.07883	0.24303	-0.01167	-0.33576	0.06669	-0.25744	-0.05864	-0.10427	0.08438	-0.0485	0.06759	-0.20605	0.21972	-0.10305	-0.20649	-0.05042	0.06099	-0.05215	0.01095	-0.10279	0.64429
	0.1732	0.2442	0.0783	0.3176	0.1954	0.9949	0.799	0.6021	0.4883	0.7304	0.2046	0.2576	0.6356	0.9365	0.6213	0.6711	0.2411	0.5766	0.4135	0.9371	0.7682	0.5136	0.104	0.2139	0.5814	0.0507	0.8803	0.5534	0.5863	0.089	0.9359	0.0171	0.6454	0.0711	0.6858	0.4712	0.5602	0.738	0.6409	0.1511	0.1252	0.4764	0.1502	0.728	0.6739	0.7191	0.9398	0.4775	<.0001
FM08W	0.01901	0.05473	0.01741	0.02006	-0.05304	-0.19761	0.04973	-0.00043	0.05262	0.07354	-0.15257	-0.07406	-0.08098	0.11893	0.07742	0.22032	0.0904	-0.0224	0.12358	-0.14124	-0.13357	-0.21004	-0.17456	-0.08124	0.00034	-0.20262	0.28566	0.07221	0.06666	0.03006	-0.11066	-0.20278	-0.00752	-0.09324	0.15676	-0.06815	-0.09432	-0.02656	0.21452	-0.10199	-0.08558	0.01858	0.07515	0.22129	-0.09087	-0.22714	0.04043	-0.06214	0.25634
	0.8957	0.7058	0.9045	0.89	0.7145	0.1689	0.7316	0.9976	0.7166	0.6118	0.2902	0.6092	0.5761	0.4107	0.5931	0.1242	0.5324	0.8773	0.3925	0.3279	0.3551	0.1432	0.2253	0.5749	0.9982	0.1582	0.0443	0.6182	0.6456	0.8358	0.4442	0.1579	0.9587	0.5195	0.277	0.6382	0.5147	0.8547	0.1347	0.4809	0.5546	0.8981	0.604	0.1225	0.5303	0.1127	0.7804	0.6681	0.0724
FM09H	0.0775	0.09191	0.05657	0.11793	0.14925	-0.06151	0.07717	0.03297	0.11453	0.05257	-0.0624	0.05637	0.01611	0.03573	0.08329	0.0143	-0.04976	0.11585	0.00327	-0.06238	-0.0196	0.011	0.09974	-0.09307	0.13124	-0.0134	0.00927	0.15431	-0.04552	-0.0085	0.17939	-0.00221	0.13203	0.14201	-0.0522	-0.15181	-0.023	0.11559	0.03861	0.0462	0.02324	-0.03073	-0.35078	-0.18978	0.0339	0.0763	0.01849	0.0401	0.19654
	0.5927	0.5255	0.6964	0.4147	0.3009	0.6713	0.5943	0.8202	0.4284	0.7169	0.6668	0.6974	0.9116	0.8054	0.5653	0.9215	0.7315	0.423	0.982	0.6669	0.8926	0.9396	0.4907	0.5203	0.3636	0.9264	0.9491	0.2846	0.7536	0.9533	0.2126	0.9879	0.3607	0.3252	0.7188	0.2926	0.874	0.4241	0.7901	0.75	0.8727	0.8322	0.0125	0.1868	0.8152	0.5984	0.8986	0.7822	0.1713
FM09W	-0.10936	-0.13408	0.05807	-0.26195	-0.17515	0.09404	-0.01156	-0.08768	-0.16426	-0.08089	-0.04703	-0.01069	-0.15077	-0.16484	-0.2358	-0.27304	-0.13305	-0.23338	0.15668	0.116	0.22562	0.28733	0.08826	0.28086	-0.14339	-0.00024	0.0923	0.15556	-0.06176	0.04672	-0.11244	0.06849	-0.01883	-0.03206	0.11805	0.03607	0.13682	0.17096	-0.07468	-0.08958	0.11243	0.2264	-0.01647	-0.05234	0.02641	0.05998	-0.05412	-0.16001	-0.08797
	0.4496	0.3533	0.6888	0.0661	0.2238	0.516	0.9365	0.5449	0.2543	0.5765	0.7457	0.9412	0.296	0.2526	0.0992	0.055	0.357	0.1029	0.2772	0.4224	0.1152	0.043	0.5422	0.0482	0.3205	0.9987	0.5238	0.2807	0.6701	0.7473	0.4369	0.6365	0.8967	0.8251	0.4142	0.8036	0.3434	0.2352	0.6063	0.5362	0.4369	0.1139	0.9096	0.7181	0.8555	0.6791	0.7089	0.267	0.5435
UTS08H	0.08566	0.0043	-0.21802	-0.08037	-0.04294	-0.11507	0.09447	-0.03645	0.05168	-0.17073	0.03007	-0.01653	0.0997	0.06012	-0.00493	-0.04741	0.10173	0.08872	-0.07566	-0.05129	0.03497	-0.04005	-0.00648	-0.09738	0.13384	-0.09569	0.04687	-0.10047	-0.35731	-0.19751	-0.00468	-0.22866	-0.14557	0.32153	-0.17548	-0.16519	0.22835	-0.19463	-0.08596	-0.06112	-0.03033	-0.12961	-0.03976	0.08529	0.28229	-0.08773	0.09004	0.24489	0.182
	0.5542	0.9763	0.1283	0.579	0.7672	0.4262	0.514	0.8016	0.7215	0.2359	0.8358	0.9093	0.4909	0.6783	0.9729	0.7437	0.4821	0.5401	0.6015	0.7235	0.8095	0.7824	0.9644	0.5011	0.3541	0.5086	0.7465	0.4875	0.0109	0.1692	0.9743	0.1102	0.3131	0.0228	0.2229	0.2516	0.1107	0.1756	0.5528	0.6733	0.8344	0.3697	0.784	0.5559	0.047	0.5446	0.5341	0.0865	0.2059
UTS08W	0.05208	0.08511	-0.08623	0.09116	-0.01774	-0.13749	0.27906	0.01382	0.11982	0.16177	-0.17942	-0.00315	-0.07236	0.13058	-0.03512	0.09834	-0.09506	0.02067	0.2271	-0.10774	0.053	-0.06102	0.08687	-0.06563	0.1615	-0.15253	0.14869	0.29008	0.07929	0.08087	-0.00226	-0.05278	-0.00305	0.04089	0.17126	0.12833	-0.00106	0.21053	0.07468	-0.05163	0.05259	0.10723	0.0388	0.17939	0.17488	-0.05095	0.15847	0.07285	-0.16735
	0.7194	0.5567	0.5516	0.5289	0.9027	0.341	0.0497	0.9241	0.4072	0.2617	0.2125	0.9827	0.6175	0.3661	0.8087	0.4968	0.5114	0.8867	0.1127	0.4564	0.7147	0.6738	0.5486	0.6507	0.2625	0.2903	0.3028	0.041	0.5842	0.5767	0.9876	0.7158	0.9832	0.778	0.2344	0.3745	0.9942	0.1422	0.6063	0.7218	0.7168	0.4586	0.7891	0.2126	0.2245	0.7253	0.2717	0.6151	0.2454
UTS09H	0.21844	0.20083	0.07624	0.39621	0.20719	0.23763	0.20287	0.2058	0.23621	0.36721	0.12298	0.3321	0.00074	0.0238	0.02506	0.19598	0.08231	0.18153	0.10079	0.03009	0.05307	-0.08368	-0.07923	-0.09327	0.17182	0.17251	-0.01866	0.27284	0.00586	0.13604	0.15127	-0.12482	-0.00363	-0.12455	0.08035	-0.02997	-0.07938	0.0109	0.29851	0.18059	0.27154	0.06041	0.03251	-0.03801	-0.03916	0.01988	0.09647	0.02103	0.11218
	0.1275	0.162	0.5987	0.0044	0.1488	0.0966	0.1577	0.1516	0.0986	0.0087	0.3949	0.0185	0.9959	0.8697	0.8628	0.1726	0.5698	0.2071	0.4862	0.8357	0.7143	0.5634	0.5844	0.5194	0.2328	0.2309	0.8977	0.0552	0.9678	0.3462	0.2943	0.3878	0.9801	0.3888	0.5791	0.8363	0.5837	0.9401	0.0352	0.2095	0.0565	0.6769	0.8227	0.7933	0.7871	0.891	0.5051	0.8847	0.438
UTS09W	-0.03998	0.04079	0.06273	0.09131	-0.00991	-0.18719	0.08522	0.00827	0.15407	0.18143	-0.19075	-0.00485	0.01153	0.00216	0.13565	0.32943	-0.07771	0.04456	0.04845	0.00447	-0.14791	-0.2836	0.01479	-0.0133	0.07439	0.10283	0.22333	0.29029	0.01109	0.11444	-0.01297	0.04592	-0.06098	-0.04349	-0.01691	-0.15799	0.14292	0.04087	0.20905	0.13711	-0.02368	0.06001	-0.00927	-0.06543	-0.15928	-0.05355	0.20462	-0.01033	-0.08721
	0.7828	0.7785	0.6652	0.5283	0.9456	0.193	0.5562	0.9546	0.2854	0.2073	0.1845	0.9733	0.9367	0.9881	0.3476	0.0195	0.5917	0.7587	0.7383	0.9754	0.3053	0.046	0.9188	0.9269	0.6077	0.4773	0.119	0.0409	0.9391	0.4287	0.9288	0.7515	0.674	0.7643	0.9072	0.2732	0.3221	0.7781	0.1451	0.3424	0.8703	0.6789	0.9491	0.6517	0.2692	0.7119	0.154	0.9433	0.547
TS08H	0.01006	-0.04844	-0.07165	-0.11548	-0.04015	-0.07813	0.11018	0.05923	0.1148	-0.1048	0.05368	0.08642	0.09215	0.0523	0.0648	-0.11811	0.08712	0.15614	-0.07108	-0.02291	-0.01503	0.05091	-0.00999	-0.14101	0.15744	-0.06277	0.01916	0.00985	-0.29772	-0.06339	0.10007	-0.17317	-0.18304	0.27228	-0.03328	-0.02872	0.18825	-0.18892	-0.08575	-0.12634	-0.01398	-0.12467	-0.12639	0.15017	0.24741	-0.18719	0.03289	0.18506	0.31041
	0.9447	0.7384	0.621	0.4245	0.7819	0.5897	0.4462	0.6828	0.4273	0.4689	0.7112	0.5507	0.5245	0.7183	0.6548	0.414	0.5474	0.2789	0.6238	0.8745	0.9175	0.7255	0.9451	0.3287	0.2749	0.665	0.8949	0.9459	0.0357	0.6619	0.4893	0.2291	0.2033	0.0558	0.8185	0.8431	0.1905	0.1889	0.5538	0.382	0.9233	0.3884	0.3818	0.2979	0.0832	0.193	0.8206	0.1982	0.0282
TS08W	-0.00534	0.08511	-0.01368	0.02845	0.03051	-0.13069	0.18135	0.09739	0.08441	0.06064	-0.163	0.07423	-0.09164	0.14783	0.00051	-0.01142	-0.12398	0.05625	0.20551	-0.10878	-0.0025	0.02339	0.10262	-0.08616	0.17912	-0.11051	0.12549	0.29921	0.14681	0.07506	0.1633	-0.18219	-0.13198	0.09317	0.28568	0.20258	-0.05527	0.04562	-0.01172	-0.12677	0.05677	0.01743	-0.10079	0.22374	0.24128	-0.08293	0.18377	0.14234	-0.03347
	0.9706	0.5567	0.9249	0.8445	0.8334	0.3656	0.2075	0.5011	0.56	0.6757	0.2581	0.6084	0.5268	0.3056	0.9972	0.9373	0.391	0.698	0.1522	0.4521	0.9863	0.8719	0.4782	0.5519	0.2133	0.4449	0.3852	0.0348	0.309	0.6044	0.2572	0.2054	0.3609	0.5199	0.0443	0.1583	0.703	0.7531	0.9356	0.3803	0.6954	0.9044	0.4861	0.1183	0.0914	0.5669	0.2014	0.3241	0.8175
TS09H	0.15413	0.1343	0.12024	0.34223	0.15394	0.1501	0.1747	0.18288	0.22336	0.31011	0.09284	0.29878	0.00357	0.08359	0.09071	0.23542	0.11217	0.22071	0.0802	-0.03823	-0.01885	-0.14727	-0.08365	-0.1487	0.05792	0.13017	-0.08145	0.16498	-0.05427	0.02925	0.14573	-0.14687	-0.07437	-0.10016	0.10739	0.07156	-0.15881	-0.12716	0.25457	0.16909	0.19086	0.12539	-0.034	0.00072	-0.10616	-0.01201	0.12755	-0.01969	0.14733
	0.2852	0.3525	0.4055	0.015	0.2858	0.2981	0.225	0.2037	0.1189	0.0284	0.5214	0.0351	0.9804	0.5639	0.531	0.0998	0.438	0.1235	0.5798	0.7921	0.8966	0.3074	0.5636	0.3027	0.6895	0.3676	0.5739	0.2522	0.7082	0.8402	0.3126	0.3088	0.6077	0.4889	0.4579	0.6214	0.2706	0.3788	0.0744	0.2404	0.1843	0.3856	0.8147	0.996	0.4631	0.9341	0.3774	0.892	0.3072
TS09W	0.05189	0.03187	0.11734	0.09749	-0.07023	-0.08809	0.09983	-0.00767	0.09755	0.19384	-0.23934	0.02773	0.03259	-0.00839	0.17154	0.352	0.01074	0.0692	0.01785	-0.02507	-0.16715	-0.31436	-0.14094	0.00257	0.02569	0.03487	0.11874	0.24413	-0.08212	0.06877	-0.18256	-0.05055	-0.16361	-0.0893	-0.02457	-0.10629	0.10738	0.1094	0.17831	0.12627	0.03059	0.0754	-0.05806	-0.01959	-0.08637	-0.05772	0.17393	-0.06608	0.07011
	0.7204	0.8261	0.417	0.5006	0.6279	0.543	0.4903	0.9579	0.5004	0.1774	0.0941	0.8484	0.8222	0.9539	0.2336	0.0122	0.941	0.633	0.9021	0.8628	0.246	0.0262	0.3289	0.9859	0.8594	0.81	0.4115	0.0875	0.5707	0.6351	0.2045	0.7274	0.2562	0.5374	0.8655	0.4626	0.4579	0.4495	0.2154	0.3822	0.833	0.6028	0.6888	0.8926	0.5509	0.6905	0.227	0.6484	0.6285
TM08H	-0.00529	-0.01514	-0.04429	-0.09335	-0.06688	0.03868	-0.1405	0.00312	-0.02343	-0.05237	0.18864	-0.00586	-0.1794	-0.06891	-0.24159	-0.19293	0.01505	-0.09602	0.15521	0.04322	0.28928	0.16328	0.10915	0.07699	0.13604	-0.02651	-0.01753	0.03304	-0.14743	-0.24005	0.01225	-0.26179	-0.11325	0.10873	0.03251	-0.09576	0.17317	-0.13465	-0.2173	-0.3776	-0.06551	-0.08221	-0.16696	0.09724	0.27513	-0.20634	-0.11827	0.29489	0.23381
	0.9709	0.9169	0.7601	0.5191	0.6444	0.7897	0.3305	0.9828	0.8717	0.7179	0.1895	0.9678	0.2125	0.6344	0.091	0.1795	0.9174	0.5071	0.2818	0.7657	0.0416	0.2572	0.4505	0.5951	0.3462	0.855	0.9038	0.8198	0.3069	0.0931	0.9327	0.0663	0.4336	0.4523	0.8226	0.5083	0.2291	0.3512	0.1296	0.0069	0.6513	0.5703	0.2465	0.5017	0.0531	0.1505	0.4133	0.0376	0.1022
TM08W	-0.03355	-0.04257	-0.11881	0.01941	-0.06955	-0.14911	0.18747	-0.02895	0.10296	0.138	-0.09574	-0.04297	-0.02042	0.15767	-0.03282	0.19313	0.06859	0.00651	0.11496	-0.15541	0.07104	-0.17251	0.00783	-0.03981	0.10262	-0.1521	0.06282	0.23958	-0.10555	-0.02704	-0.01376	0.05593	0.03179	-0.04529	0.09139	0.09826	-0.00202	0.18954	0.05976	-0.02413	0.10753	0.114	0.1408	0.26408	-0.08035	-0.1976	0.15222	-0.05643	-0.13023
	0.8171	0.7691	0.4112	0.8936	0.6313	0.3014	0.1923	0.8418	0.4768	0.3392	0.5084	0.767	0.888	0.2741	0.821	0.179	0.636	0.9642	0.4266	0.2812	0.624	0.2309	0.957	0.7837	0.4782	0.2917	0.6647	0.0938	0.4657	0.8522	0.9244	0.6997	0.8265	0.7548	0.5279	0.4972	0.9889	0.1874	0.6801	0.8679	0.4573	0.4305	0.3294	0.0639	0.5791	0.169	0.2913	0.6971	0.3674
TM09H	0.23733	0.28246	0.23374	0.42439	0.36354	0.33835	0.15833	0.07081	0.28604	0.2872	0.15485	0.36997	0.12802	0.12263	0.20472	0.26538	0.01226	0.3872	-0.07667	-0.11968	-0.14687	-0.20108	-0.00413	-0.31674	0.1554	0.13421	-0.06224	0.28178	0.05547	0.05345	0.13499	0.10652	0.11095	-0.06169	-0.05518	-0.168	-0.10423	0.06944	0.29083	0.25934	0.09015	-0.0303	-0.01719	-0.10474	0.07636	0.13691	0.08884	0.04019	-0.01633
	0.097	0.0469	0.1023	0.0021	0.0095	0.0162	0.2721	0.6251	0.044	0.0431	0.2829	0.0082	0.3756	0.3962	0.1538	0.0625	0.9327	0.0055	0.5967	0.4078	0.3088	0.1614	0.9773	0.025	0.2812	0.3528	0.6676	0.0474	0.702	0.7124	0.35	0.4616	0.4431	0.6704	0.7035	0.2435	0.4713	0.6318	0.0405	0.069	0.5336	0.8345	0.9057	0.4691	0.5982	0.3431	0.5395	0.7817	0.9104
TM09W	-0.05473	-0.04187	0.23903	-0.00909	-0.03553	-0.04078	0.00207	0.00202	0.07993	0.01989	-0.25859	0.03148	-0.05069	-0.02793	0.16575	0.20215	-0.06697	0.11713	0.0526	-0.02396	-0.15672	-0.21817	-0.05709	-0.05379	-0.08548	0.07256	0.01921	0.29176	0.11439	0.04077	-0.04966	0.05014	-0.1983	0.04471	0.14037	-0.13783	0.04576	-0.07861	0.15991	0.00303	-0.17755	0.13417	-0.16802	0.10181	0.1204	0.09484	-0.04192	0.03529	0.08994
	0.7058	0.7728	0.0946	0.95	0.8065	0.7786	0.9886	0.9889	0.5811	0.8909	0.0698	0.8282	0.7267	0.8473	0.25	0.1592	0.644	0.4179	0.7168	0.8688	0.2771	0.128	0.6937	0.7106	0.5551	0.6165	0.8947	0.0398	0.429	0.7786	0.732	0.7295	0.1674	0.7578	0.3309	0.3398	0.7523	0.5874	0.2673	0.9834	0.2174	0.3529	0.2435	0.4817	0.4049	0.5124	0.7725	0.8077	0.5345
IS08H	0.10556	0.01798	-0.20482	0.04635	-0.12644	-0.09197	-0.16845	-0.15083	-0.20867	-0.0471	-0.28615	-0.1687	-0.17546	0.04558	-0.00696	0.17456	0.05801	-0.0378	0.13631	-0.10195	0.0025	-0.16176	-0.19639	-0.06737	-0.09666	-0.23472	-0.03751	-0.01376	-0.15361	-0.1961	-0.00257	-0.08904	0.16484	0.1234	-0.02438	-0.2055	-0.25493	-0.02277	0.02495	-0.21637	-0.11764	-0.07728	0.07819	-0.0227	-0.0109	-0.03564	0.01657	-0.14147	0.63865
	0.4657	0.9014	0.1536	0.7493	0.3816	0.5253	0.2422	0.2958	0.1459	0.7453	0.044	0.2415	0.2229	0.7533	0.9617	0.2253	0.6891	0.7944	0.3452	0.4811	0.9863	0.2618	0.1716	0.642	0.5043	0.1008	0.7959	0.9244	0.2869	0.1723	0.9859	0.5386	0.2526	0.3932	0.8666	0.1522	0.074	0.8753	0.8634	0.1313	0.4159	0.5937	0.5894	0.8757	0.9401	0.8059	0.9091	0.3271	<.0001
IS08W	0.05168	0.00892	0.01562	0.06648	0.00233	-0.07384	-0.13236	-0.03828	-0.09585	0.05548	-0.04483	-0.13959	0.02517	-0.06794	0.06416	0.07061	0.13038	-0.06832	-0.07459	0.02498	-0.0997	-0.04109	-0.16469	0.03497	0.06763	-0.06629	-0.0471	0.02414	0.07075	0.2498	-0.13705	0.24709	-0.01102	-0.12827	-0.16552	-0.02195	-0.14892	-0.12497	-0.09609	0.2902	0.12213	0.0207	0.13506	-0.12094	-0.36313	0.29475	-0.19005	-0.37636	0.13371
	0.7215	0.951	0.9143	0.6465	0.9872	0.6103	0.3595	0.7918	0.5079	0.7019	0.7572	0.3336	0.8623	0.6392	0.658	0.6261	0.3668	0.6373	0.6067	0.8633	0.4909	0.7769	0.2531	0.8095	0.6408	0.6474	0.7453	0.8679	0.6254	0.0802	0.3426	0.0836	0.9394	0.3747	0.2507	0.8797	0.302	0.3872	0.5068	0.0409	0.3982	0.8865	0.3497	0.4028	0.0095	0.0377	0.1862	0.0071	0.3546
IS09H	0.20265	0.20622	0.23486	0.23616	0.23786	0.28478	0.34914	0.11107	0.18236	0.20151	0.25323	0.21693	0.13901	0.15146	0.10358	0.06848	0.16372	0.15273	0.01437	-0.14155	-0.02212	-0.04239	-0.21704	-0.03852	0.06138	0.19073	-0.15168	0.20871	0.15898	0.0778	0.13827	0.24971	0.04436	-0.23841	-0.07272	-0.01146	0.06419	0.13844	0.0586	0.07155	0.15025	0.01984	0.10052	-0.01996	0.24806	0.16709	-0.00384	-0.15893	0.07271
	0.1581	0.1508	0.1006	0.0987	0.0962	0.045	0.013	0.4425	0.205	0.1605	0.076	0.1302	0.3357	0.2937	0.4741	0.6365	0.2559	0.2896	0.9211	0.3268	0.8788	0.7701	0.13	0.7905	0.672	0.1846	0.293	0.1458	0.2701	0.5912	0.3383	0.0803	0.7597	0.0955	0.6158	0.9371	0.6579	0.3377	0.6861	0.6215	0.2977	0.8912	0.4873	0.8906	0.0824	0.2461	0.9789	0.2703	0.6158
IS09W	-0.06689	-0.14866	0.08556	0.01768	-0.00899	0.25695	0.19867	0.07654	0.20972	0.18673	-0.08653	0.03079	-0.08206	-0.21071	-0.01366	0.06316	-0.03915	0.0212	0.1523	0.24715	0.10217	0.00219	-0.01839	0.01415	0.29782	0.00557	0.24314	0.31494	-0.02646	0.22001	-0.24448	0.2437	0.12054	-0.03965	0.10017	-0.09986	0.05322	0.45581	0.16419	0.03221	0.21197	-0.06426	0.06964	0.03204	-0.17092	-0.06488	-0.01916	-0.26296	-0.05739
	0.6444	0.3028	0.5546	0.903	0.9506	0.0716	0.1666	0.5973	0.1438	0.1941	0.5502	0.8319	0.571	0.1419	0.925	0.663	0.7872	0.8838	0.291	0.0836	0.4802	0.988	0.8991	0.9223	0.0357	0.9694	0.0889	0.0259	0.8552	0.1247	0.0871	0.0881	0.4044	0.7846	0.4888	0.4902	0.7136	0.0009	0.2545	0.8243	0.1395	0.6575	0.6308	0.8252	0.2353	0.6544	0.8949	0.065	0.6922
	TRAIT				YEAR		LOCATION
	DM, days to maturity				08, 2008		H, Harrow
	PH, plant height				09, 2009		R, Ridgetown
	LG, lodging						W, Wodstock
	HL, height per unit of lodging
	C, cellulose
	HC, hemicellulose
	L, lignin
	FPH, free phenolics
	IND, index
	FS, flexural strength
	FM, flexural modulus
	UTS, ultimate tensile strength
	TS, tensile strength
	TM, tensile modulus
	IS, inpact strength
[truncated: 27 more columns]
